# Supplementary material for: Fecal Microbiota Transplantation Activity of Floccularia luteovirens Polysaccharides and Their Protective Effect on Cyclophosphamide-Induced Immunosuppression and Intestinal Injury in Mice
Source: Foods. 2024 Nov 30;13(23):3881. doi: 10.3390/foods13233881 (PMC11640258; doi:10.3390/foods13233881)
Supplement: Supplementary file 1 [file foods-13-03881-s001.zip]

Archive with 1 entries (1 files):
- foods-3292551-supplementary.pdf
